# Supplementary material for: Jumping Mechanography: Reference Centiles in Childhood and Introduction of the Nerve–Muscle Index to Quantify Motor Efficiency
Source: J Clin Med. 2023 Sep 15;12(18):5984. doi: 10.3390/jcm12185984 (PMC10531761; doi:10.3390/jcm12185984)
Supplement: Supplementary file 1 [file jcm-12-05984-s001.zip]

Archive with 1 entries (1 files):
- jcm-2525995-supplementary.pdf
